# Supplementary material for: MAPK pathway inhibition induces MET and GAB1 levels, priming BRAF mutant melanoma for rescue by hepatocyte growth factor
Source: Oncotarget. 2017 Jan 27;8(11):17795–809. doi: 10.18632/oncotarget.14855 (PMC5392287; doi:10.18632/oncotarget.14855)
Supplement: Supplementary file 2 [file oncotarget-08-17795-s002.xlsx]

## Sheet: Cell Line Details
Supplementary Table S1. Clinical Data for Patient Derived BRAF and NRAS Mutant Melanoma Cell Lines
Cell line	BRAF / NRAS Mutational Status	Clinical Data
M397	BRAFV600E	Biopsy at progression on vemurafenib (also s/p ipilumumab)
M249	BRAFV600E Heterozygous	Surgical resection/biopsy
M407	BRAFV600E Heterozygous	Biopsy of single growing lesion on vemurafenib (mixed response)
M229AR9	BRAFV600E Homozygous	Adquired resistance with 1uM Vemurafenib to the parental M229 (upregulation of RTKs)
M403	BRAFV600E Heterozygous	Progressed on dabrafenib
M395	BRAFV600E Homozygous	Progression on vemurafenib
M263	BRAFV600E Heterozygous	Not available
M399	BRAFV600E Heterozygous	Progressed on HD IL-2
M238AR2	BRAFV600E Heterozygous	Aquired resistance with 1uM Vemurafenibto the parental M238 (upregulation of RTKs)
M409	BRAFV600E Heterozygous	BRAF mutated, progression on vemurafenib (Same patient as M370)
M238	BRAFV600E Heterozygous	Surgical resection/biopsy
M406	BRAFV600E Heterozygous	Baseline, BRAF mutated
M412-A	NRAS Q61R Heterozygous	Not available
M207	NRAS Q61L	surgical resection/biopsy
M311	NRAS Q61L Homozygous	surgical resection
M318	NRAS Q61L	surgical resection
M245	NRAS Q61K Heterozygous	surgical resection/biopsy
M202	NRAS Q61L	surgical resection
